# Supplementary material for: 1,2-Bis(1H-pyrrol-2-ylmethyl­ene)diazane monohydrate
Source: Acta Crystallogr Sect E Struct Rep Online. 2009 Jul 8;65(Pt 8):o1787. doi: 10.1107/S1600536809025422 (PMC2977307; doi:10.1107/S1600536809025422)
Supplement: Supplementary file 2 [file e-65-o1787-Isup2.hkl]

# 
# h,k,l, Fc-squared, Fo-squared, sigma(Fo-squared) and status flag 
# 
data_I
_shelx_title ' NJY1 in P2/c' 
_shelx_refln_list_code          4 
_shelx_F_calc_maximum       75.93 
_exptl_crystal_F_000       216.00 
_reflns_d_resolution_high  0.8394 
 
loop_ 
 _symmetry_equiv_pos_as_xyz 
 'x, y, z' 
 '-x, y, -z+1/2' 
 '-x, -y, -z' 
 'x, -y, z-1/2' 
 
_cell_length_a    12.0059 
_cell_length_b     6.5806 
_cell_length_c     6.9141 
_cell_angle_alpha  90.000 
_cell_angle_beta  105.253 
_cell_angle_gamma  90.000 
 
_shelx_F_squared_multiplier     1.000 
 
loop_ 
 _refln_index_h 
 _refln_index_k 
 _refln_index_l 
 _refln_F_squared_calc 
 _refln_F_squared_meas 
 _refln_F_squared_sigma 
 _refln_observed_status 
   1   0   0      783.60      895.17      8.88 o 
   2   0   0      604.70      658.10      8.87 o 
   3   0   0      903.56     1032.38     13.45 o 
   4   0   0       48.74       53.23      3.84 o 
   5   0   0     1109.96     1181.92     18.44 o 
   6   0   0      373.68      407.94     11.84 o 
   7   0   0        3.27       11.23      2.96 o 
   8   0   0       27.38       32.03      4.89 o 
   9   0   0       57.96       54.31      5.88 o 
  10   0   0       14.84       11.16      3.87 o 
  11   0   0       94.56      101.36      8.83 o 
  12   0   0       21.58       33.73      6.52 o 
  13   0   0       10.26        6.56      3.87 o 
   0   1   0      238.23      272.88      5.20 o 
   1   1   0      386.12      416.77     11.98 o 
   2   1   0       91.23       94.63      2.27 o 
   3   1   0      102.99       86.62      2.49 o 
   4   1   0      317.36      343.13      6.15 o 
   5   1   0        1.45        0.27      0.91 o 
   6   1   0        1.26        0.00      0.96 o 
   7   1   0       21.54       31.71      3.13 o 
   8   1   0       40.33       37.74      6.68 o 
   9   1   0        4.50        8.46      2.41 o 
  10   1   0      267.50      294.35     23.86 o 
  11   1   0       29.03       33.84      4.34 o 
  12   1   0        0.00        0.04      1.64 o 
  13   1   0        9.16       11.65      3.53 o 
   0   2   0      342.95      332.56     16.68 o 
   1   2   0      709.89      760.58     19.33 o 
   2   2   0       50.29       48.62      1.76 o 
   3   2   0      108.96      117.55      3.56 o 
   4   2   0        3.53        5.80      0.92 o 
   5   2   0      246.03      296.50      5.15 o 
   6   2   0      225.81      219.43      5.79 o 
   7   2   0      186.07      206.09      4.78 o 
   8   2   0        0.69        1.28      1.49 o 
   9   2   0        0.05        0.00      1.41 o 
  10   2   0       28.38       30.27      3.93 o 
  11   2   0        1.72        2.75      2.05 o 
  12   2   0        0.35        0.68      1.87 o 
  13   2   0        0.16        0.04      2.01 o 
   0   3   0      260.21      252.10     15.59 o 
   1   3   0       61.60       62.35      2.26 o 
   2   3   0       52.47       61.06      3.74 o 
   3   3   0      190.90      224.23      7.30 o 
   4   3   0       82.84       99.15      3.81 o 
   5   3   0      111.70      116.42      3.17 o 
   6   3   0        3.93        3.24      1.32 o 
   7   3   0       15.08       20.17      3.01 o 
   8   3   0        0.47        1.01      1.49 o 
   9   3   0       20.64       21.14      3.67 o 
  10   3   0       20.66       19.77      3.58 o 
  11   3   0        1.60        2.53      2.00 o 
  12   3   0       13.66       10.01      3.14 o 
   0   4   0      413.68      457.97     22.72 o 
   1   4   0       39.58       40.58      2.23 o 
   2   4   0       28.57       47.30      2.36 o 
   3   4   0      102.20      101.34      3.31 o 
   4   4   0      187.62      212.56      8.04 o 
   5   4   0       82.13       77.47      3.85 o 
   6   4   0       33.49       38.17      3.70 o 
   7   4   0       87.34       99.41      5.64 o 
   8   4   0        2.17        4.31      1.98 o 
   9   4   0       71.88       68.10      5.26 o 
  10   4   0        0.72        0.38      1.80 o 
  11   4   0        0.94        0.00      1.90 o 
   0   5   0        2.78        2.35      1.72 o 
   1   5   0       29.45       28.81      2.75 o 
   2   5   0        8.68       11.66      1.77 o 
   3   5   0       25.93       32.62      3.09 o 
   4   5   0        4.02        2.11      1.53 o 
   5   5   0       16.66       18.73      2.64 o 
   6   5   0       11.89       14.03      2.45 o 
   7   5   0       39.51       49.29      5.84 o 
   8   5   0        0.82        1.47      1.86 o 
   9   5   0        9.14        8.77      2.89 o 
  10   5   0        1.00        5.05      2.61 o 
   0   6   0        0.07        0.41      1.83 o 
   1   6   0        8.05       10.35      1.97 o 
   2   6   0       94.25      102.55      7.60 o 
   3   6   0      155.52      181.75     11.53 o 
   4   6   0        7.10        7.32      2.21 o 
   5   6   0        7.61        7.56      2.14 o 
   6   6   0       18.41       15.59      2.77 o 
   7   6   0       23.50       16.89      3.51 o 
   8   6   0        3.36        2.22      2.07 o 
   0   7   0       20.87       22.98      4.91 o 
   1   7   0        9.09       14.16      2.78 o 
   2   7   0        6.96       10.14      2.52 o 
   3   7   0        3.78        6.53      2.26 o 
   4   7   0        5.84        7.14      2.42 o 
   5   7   0        1.66        3.15      1.98 o 
   6   7   0        0.23        0.25      1.72 o 
 -14   1   1        0.29        0.62      2.24 o 
 -13   1   1        0.00        0.00      1.72 o 
 -12   1   1       45.36       41.71      4.80 o 
 -11   1   1        3.08        2.45      1.94 o 
 -10   1   1       77.61       71.21      4.88 o 
  -9   1   1        0.00        0.00      1.35 o 
  -8   1   1       77.31       81.96      5.39 o 
  -7   1   1       46.40       91.48      3.52 o 
  -6   1   1      329.18      331.35      5.83 o 
  -5   1   1       65.51       66.59      3.73 o 
  -4   1   1      111.26      109.96      4.59 o 
  -3   1   1      134.83      114.45      5.44 o 
  -2   1   1     1230.26     1440.98     59.07 o 
  -1   1   1     2460.41     2372.73     83.41 o 
   0   1   1      292.07      335.34     22.20 o 
   1   1   1     4490.73     4908.73     91.44 o 
   2   1   1       53.78       53.25      2.06 o 
   3   1   1      123.80      118.03      3.01 o 
   4   1   1        2.37        4.65      1.05 o 
   5   1   1        5.87       17.58      1.67 o 
   6   1   1      543.03      503.60      7.72 o 
   7   1   1       34.82       50.80      2.86 o 
   8   1   1        0.09        0.08      1.04 o 
   9   1   1        2.92        4.65      1.60 o 
  10   1   1       10.48        8.31      2.58 o 
  11   1   1       42.05       49.24      5.24 o 
  12   1   1        0.26        0.00      1.79 o 
  13   1   1        0.15        2.68      2.39 o 
 -13   2   1        3.21        3.09      2.34 o 
 -12   2   1       32.32       33.13      4.57 o 
 -11   2   1       13.88       11.20      2.96 o 
 -10   2   1       19.74       18.68      3.25 o 
  -9   2   1      245.41      233.40      8.07 o 
  -8   2   1       31.21       33.87      2.83 o 
  -7   2   1      114.35       92.86      3.77 o 
  -6   2   1      138.46      109.73      3.78 o 
  -5   2   1      122.24       96.03      3.34 o 
  -4   2   1      718.30      678.65     17.44 o 
  -3   2   1      298.98      305.57     12.63 o 
  -2   2   1      606.23      564.50     19.81 o 
  -1   2   1      313.59      267.95     13.49 o 
   0   2   1       39.86       29.15      2.30 o 
   1   2   1      114.76      133.26      6.50 o 
   2   2   1      367.00      319.79      6.71 o 
   3   2   1       29.73       64.50      2.50 o 
   4   2   1       54.21       54.75      2.46 o 
   5   2   1        1.22        5.87      1.19 o 
   6   2   1       13.12       16.16      2.21 o 
   7   2   1        8.75        9.59      1.65 o 
   8   2   1       57.69       74.53      3.62 o 
   9   2   1      101.42       88.41      5.57 o 
  10   2   1       45.45       44.46      4.77 o 
  11   2   1       55.52       51.08      9.86 o 
  12   2   1        1.93        1.36      2.15 o 
 -13   3   1        3.63        4.96      2.70 o 
 -12   3   1        1.02        0.50      1.91 o 
 -11   3   1        7.48        8.22      2.70 o 
 -10   3   1       26.57       24.08      3.65 o 
  -9   3   1        9.91       10.25      2.15 o 
  -8   3   1       45.11       57.92      3.53 o 
  -7   3   1       97.19       85.77      3.95 o 
  -6   3   1        3.06        4.57      1.44 o 
  -5   3   1       57.03       70.57      3.24 o 
  -4   3   1      139.34      139.22      4.21 o 
  -3   3   1       47.36       62.21      3.92 o 
  -2   3   1       66.55       97.41      4.72 o 
  -1   3   1      141.46      140.88      3.20 o 
   0   3   1        2.55        4.76      1.01 o 
   1   3   1      543.55      528.83     15.69 o 
   2   3   1      302.22      297.91      7.62 o 
   3   3   1       18.09       17.51      1.61 o 
   4   3   1      281.17      278.68      7.30 o 
   5   3   1       84.23       69.45      3.13 o 
   6   3   1       26.85       19.64      2.32 o 
   7   3   1      165.10      158.26      6.77 o 
   8   3   1       23.42       16.52      3.10 o 
   9   3   1       28.76       26.02      3.91 o 
  10   3   1       30.42       36.86      4.73 o 
  11   3   1        3.36        2.80      2.17 o 
  12   3   1        7.77        7.90      3.03 o 
 -12   4   1        0.55        0.68      2.05 o 
 -11   4   1       17.18       21.33      3.89 o 
 -10   4   1        3.06        3.44      2.04 o 
  -9   4   1       20.91       22.56      3.03 o 
  -8   4   1       72.85       61.97      3.91 o 
  -7   4   1        0.89        1.92      1.35 o 
  -6   4   1      100.86       84.34      4.68 o 
  -5   4   1      101.63       89.41      5.81 o 
  -4   4   1        1.17        4.01      1.39 o 
  -3   4   1      167.99      160.30      7.84 o 
  -2   4   1       81.13       87.39      3.48 o 
  -1   4   1       66.52       61.19      2.61 o 
   0   4   1       23.32       29.04      2.01 o 
   1   4   1        1.10        3.56      1.13 o 
   2   4   1        1.87        8.25      1.40 o 
   3   4   1      142.87      146.00      6.22 o 
   4   4   1       18.85       27.69      2.52 o 
   5   4   1       56.37       59.78      3.25 o 
   6   4   1       47.18       37.34      4.50 o 
   7   4   1        8.03        8.81      2.45 o 
   8   4   1        6.30        6.35      2.33 o 
   9   4   1        2.26        4.64      2.29 o 
  10   4   1        2.05        3.08      2.24 o 
  11   4   1        1.13        0.80      2.15 o 
 -10   5   1        3.50        1.48      2.56 o 
  -9   5   1        2.36        6.30      2.17 o 
  -8   5   1       78.46       75.31      4.58 o 
  -7   5   1       30.58       32.24      3.38 o 
  -6   5   1       53.00       46.84      3.62 o 
  -5   5   1       39.44       50.28      3.52 o 
  -4   5   1       22.92       22.90      2.82 o 
  -3   5   1      149.42      152.44      8.85 o 
  -2   5   1        6.33       11.66      1.76 o 
  -1   5   1       62.50       50.65      2.76 o 
   0   5   1        6.62       10.63      1.73 o 
   1   5   1        9.13       10.03      1.75 o 
   2   5   1        0.03       10.03      1.71 o 
   3   5   1       22.83       25.92      2.40 o 
   4   5   1       66.26       71.05      4.07 o 
   5   5   1        9.46       15.73      3.29 o 
   6   5   1       41.42       49.63      4.86 o 
   7   5   1        0.01        5.23      2.26 o 
   8   5   1       79.77       78.32      5.87 o 
   9   5   1        5.21        5.51      2.56 o 
  10   5   1        0.43        2.03      2.33 o 
  -9   6   1        0.39        0.00      1.62 o 
  -8   6   1        0.03        0.69      1.63 o 
  -7   6   1        0.00        0.20      1.53 o 
  -6   6   1        4.11        4.17      1.88 o 
  -5   6   1        0.11        0.33      1.39 o 
  -4   6   1        6.78        8.19      2.30 o 
  -3   6   1        5.34        7.44      2.16 o 
  -2   6   1       48.57       54.52      4.36 o 
  -1   6   1        5.79        2.98      1.48 o 
   0   6   1        2.00        1.32      1.35 o 
   1   6   1        6.55        8.18      1.85 o 
   2   6   1       76.29       79.63      7.04 o 
   3   6   1        2.74        4.21      1.83 o 
   4   6   1        3.89        5.01      1.88 o 
   5   6   1        0.00        0.00      1.58 o 
   6   6   1        3.22        1.83      2.09 o 
   7   6   1       10.26        5.14      5.19 o 
   8   6   1        2.84        3.38      2.54 o 
  -6   7   1        0.05        0.31      1.73 o 
  -5   7   1        4.08        3.24      1.94 o 
  -4   7   1        3.21        3.88      2.21 o 
  -3   7   1        0.17        0.90      1.84 o 
  -2   7   1       10.20        8.62      2.45 o 
  -1   7   1       12.26       15.26      2.93 o 
   0   7   1        5.26        5.73      1.91 o 
   1   7   1        1.28        0.33      1.55 o 
   2   7   1        5.84        6.69      2.29 o 
   3   7   1        4.10        3.84      2.58 o 
   4   7   1       22.93       18.69      4.14 o 
   5   7   1        2.35        2.52      2.33 o 
 -14   0   2        2.92        2.58      3.48 o 
 -13   0   2        0.70        0.00      2.35 o 
 -12   0   2        0.35        1.76      2.70 o 
 -11   0   2      418.68      408.94     15.83 o 
 -10   0   2      167.32      156.14      9.39 o 
  -9   0   2       48.92       45.53      5.06 o 
  -8   0   2       25.01       25.88      2.53 o 
  -7   0   2      281.47      283.57      6.16 o 
  -6   0   2       98.48       92.18      3.40 o 
  -5   0   2       44.03       42.54      2.32 o 
  -4   0   2      175.04      182.38      3.96 o 
  -3   0   2      130.37      156.70      3.25 o 
  -2   0   2      148.17      141.99     15.44 o 
  -1   0   2     1870.32     1599.27     41.63 o 
   0   0   2     5765.37     5937.55     25.03 o 
   1   0   2     1523.63     1394.14     11.34 o 
   2   0   2      371.41      371.88      6.45 o 
   3   0   2      220.08      171.56      6.66 o 
   4   0   2      243.85      220.71      8.34 o 
   5   0   2      141.37      131.64      7.22 o 
   6   0   2       28.22       28.55      4.43 o 
   7   0   2       26.60       33.66      5.17 o 
   8   0   2        0.19        6.02      2.98 o 
   9   0   2       45.25       77.49      7.58 o 
  10   0   2        9.88       18.08      5.15 o 
  11   0   2        5.74        5.34      2.67 o 
  12   0   2       31.99       45.86      8.14 o 
 -14   1   2        5.24        5.18      2.78 o 
 -13   1   2        3.05        7.44      2.79 o 
 -12   1   2        2.37        6.14      2.48 o 
 -11   1   2        0.01        0.37      1.74 o 
 -10   1   2       45.89       47.03      4.12 o 
  -9   1   2        1.36        4.27      1.49 o 
  -8   1   2       54.87       55.41      2.95 o 
  -7   1   2      120.07      120.14      3.80 o 
  -6   1   2      168.74      142.21      3.80 o 
  -5   1   2        1.46        4.69      2.11 o 
  -4   1   2       27.50       42.66      1.90 o 
  -3   1   2       70.77       62.35      2.46 o 
  -1   1   2     3572.55     3508.93    136.87 o 
   0   1   2     2961.11     2732.12     70.82 o 
   1   1   2       19.57       22.20      1.47 o 
   2   1   2      200.89      184.86      5.00 o 
   3   1   2      299.70      258.50      8.67 o 
   4   1   2        5.26        7.52      1.33 o 
   5   1   2      106.98      107.22      3.76 o 
   6   1   2      135.18      132.89      4.47 o 
   7   1   2        0.45        0.16      1.08 o 
   8   1   2       37.17       30.28      2.95 o 
   9   1   2       57.94       45.27      3.56 o 
  10   1   2       39.43       43.39      3.83 o 
  11   1   2       34.70       34.08      4.82 o 
  12   1   2        1.42        1.17      2.28 o 
 -13   2   2        4.66        5.78      2.69 o 
 -12   2   2        8.29        5.01      3.41 o 
 -11   2   2        2.54        4.87      2.27 o 
 -10   2   2       65.81       63.81      3.80 o 
  -9   2   2        1.90        3.46      1.49 o 
  -8   2   2       12.71       13.88      2.05 o 
  -7   2   2        0.99        1.65      1.12 o 
  -6   2   2      275.11      269.10      5.59 o 
  -5   2   2       91.94      102.28      3.31 o 
  -4   2   2      446.32      393.35      5.84 o 
  -3   2   2        0.86        2.22      0.85 o 
  -2   2   2       19.38       19.75      1.46 o 
  -1   2   2      354.97      314.55     13.56 o 
   0   2   2       14.77       13.74      1.35 o 
   1   2   2      138.70      123.61      5.18 o 
   3   2   2       58.39       70.87      4.29 o 
   4   2   2       23.80       39.11      2.37 o 
   5   2   2       55.41       46.20      2.69 o 
   6   2   2        1.57        3.29      1.29 o 
   7   2   2       66.87       58.07      3.35 o 
   8   2   2        0.21        2.19      1.48 o 
   9   2   2        3.55        3.75      2.13 o 
  10   2   2       26.03       31.06      4.53 o 
  11   2   2        6.03        5.62      2.62 o 
  12   2   2        0.58        2.54      2.52 o 
 -13   3   2        2.09        1.49      2.15 o 
 -12   3   2        9.36       13.22      3.35 o 
 -11   3   2       22.15       26.14      3.24 o 
 -10   3   2        4.16        4.34      1.77 o 
  -9   3   2       19.54       16.74      2.51 o 
  -8   3   2       12.57       14.56      2.19 o 
  -7   3   2       49.64       42.05      2.97 o 
  -6   3   2       67.07       82.59      4.29 o 
  -5   3   2        0.04        1.70      1.03 o 
  -4   3   2        6.75        6.91      1.40 o 
  -3   3   2       63.65       50.77      4.02 o 
  -2   3   2       16.12       16.75      1.74 o 
  -1   3   2       33.06       36.88      3.86 o 
   0   3   2        4.55        3.58      1.10 o 
   1   3   2       62.64       61.77      3.83 o 
   2   3   2       54.78       43.39      2.51 o 
   3   3   2       64.41       65.05      3.10 o 
   4   3   2      297.21      263.41      6.37 o 
   5   3   2        1.40        1.45      1.13 o 
   6   3   2       51.73       45.73      3.02 o 
   7   3   2       37.48       38.33      3.17 o 
   8   3   2        4.67        3.25      2.01 o 
   9   3   2       57.40       49.21      5.13 o 
  10   3   2        1.13        1.46      2.07 o 
  11   3   2        1.88        3.48      2.49 o 
 -12   4   2        0.01        0.00      1.94 o 
 -11   4   2        3.22        0.70      1.69 o 
 -10   4   2       25.14       23.34      3.17 o 
  -9   4   2       28.15       22.00      2.90 o 
  -8   4   2        0.07        0.00      1.30 o 
  -7   4   2      175.31      156.08      5.55 o 
  -6   4   2       14.57       12.71      2.06 o 
  -5   4   2        0.02        0.40      1.09 o 
  -4   4   2       69.55       58.28      3.23 o 
  -3   4   2       94.23       81.75      5.03 o 
  -2   4   2      133.16      117.65      5.33 o 
  -1   4   2      102.91      107.48      9.03 o 
   0   4   2       18.21       16.88      2.10 o 
   1   4   2        9.56       11.96      1.91 o 
   2   4   2        7.18        6.36      1.56 o 
   3   4   2        0.00        0.18      0.93 o 
   4   4   2        3.63        3.17      1.41 o 
   5   4   2        5.14        7.49      1.79 o 
   6   4   2        3.56        4.66      1.62 o 
   7   4   2       44.52       43.94      4.69 o 
   8   4   2       19.84       27.36      4.57 o 
   9   4   2        3.81        3.39      2.32 o 
  10   4   2        0.00        0.39      2.09 o 
 -11   5   2        0.12        0.00      2.22 o 
 -10   5   2        7.10        2.96      1.96 o 
  -9   5   2        0.20        0.89      1.58 o 
  -8   5   2        0.01        0.83      1.53 o 
  -7   5   2        3.15        2.12      1.58 o 
  -6   5   2        0.00        0.52      1.34 o 
  -5   5   2       27.86       35.24      5.13 o 
  -4   5   2       49.23       48.88      4.77 o 
  -3   5   2       98.70       86.51      6.41 o 
  -2   5   2       59.23       58.12      5.93 o 
  -1   5   2        6.26       10.03      2.05 o 
   0   5   2       81.52       73.04      7.06 o 
   1   5   2        0.66        3.02      1.55 o 
   2   5   2       51.89       55.60      5.53 o 
   3   5   2      178.53      161.30     10.45 o 
   4   5   2        0.74        0.00      1.35 o 
   5   5   2       35.66       32.98      4.17 o 
   6   5   2       18.90       15.67      3.38 o 
   7   5   2        8.19        8.91      2.89 o 
   8   5   2        3.00        1.05      1.94 o 
   9   5   2        0.74        0.17      2.09 o 
  -9   6   2        8.80       10.90      3.50 o 
  -8   6   2       44.68       44.72      9.23 o 
  -7   6   2        5.12        6.45      2.12 o 
  -6   6   2       14.91       13.62      2.64 o 
  -5   6   2        1.56        1.51      1.60 o 
  -4   6   2       29.16       25.78      3.22 o 
  -3   6   2        4.06        3.91      1.84 o 
  -2   6   2       43.17       38.59      3.64 o 
  -1   6   2        0.37        0.00      1.47 o 
   0   6   2       16.76       10.06      2.29 o 
   1   6   2        3.62        1.98      1.69 o 
   2   6   2        3.02        2.76      1.89 o 
   3   6   2       32.28       26.32      4.05 o 
   4   6   2       15.12       13.31      3.12 o 
   5   6   2        9.14       12.33      3.15 o 
   6   6   2       11.41       15.47      3.62 o 
   7   6   2        0.49        0.57      2.10 o 
  -6   7   2        0.40        0.00      2.25 o 
  -5   7   2        0.06        0.70      2.24 o 
  -4   7   2       35.58       37.12     10.19 o 
  -3   7   2        9.78        6.69      2.97 o 
  -2   7   2        2.90        4.12      2.67 o 
  -1   7   2       16.47       17.35      3.03 o 
   0   7   2        1.91        0.00      1.82 o 
   1   7   2        9.11       11.02      2.72 o 
   2   7   2       45.92       48.15      5.41 o 
   3   7   2        3.87        4.33      2.70 o 
   4   7   2        0.86        1.37      2.12 o 
 -14   1   3        0.07        0.00      2.11 o 
 -13   1   3       18.53       11.78      4.81 o 
 -12   1   3       14.03       13.24      3.06 o 
 -11   1   3       13.27        9.73      2.62 o 
 -10   1   3      119.85      116.48      5.72 o 
  -9   1   3       77.76       72.44      3.53 o 
  -8   1   3        0.20        0.00      1.00 o 
  -7   1   3       25.59       28.84      2.20 o 
  -6   1   3      100.57      100.60      2.52 o 
  -5   1   3      371.52      359.32      6.33 o 
  -4   1   3       84.76       77.50      2.85 o 
  -3   1   3       41.68       44.93      2.41 o 
  -2   1   3      181.42      130.82     10.85 o 
  -1   1   3      176.29      165.01      3.72 o 
   0   1   3      819.50      721.54     12.39 o 
   1   1   3       70.53       65.54      2.41 o 
   3   1   3       21.96       18.75      1.84 o 
   4   1   3        6.72        5.28      1.37 o 
   5   1   3       62.00       61.12      3.19 o 
   6   1   3       44.51       41.92      2.94 o 
   7   1   3        0.40        3.88      1.49 o 
   8   1   3        0.24        0.00      1.38 o 
   9   1   3        6.95        7.86      2.16 o 
  10   1   3        3.90        3.97      2.08 o 
  11   1   3        0.87        2.08      2.45 o 
 -13   2   3        6.73        9.38      4.34 o 
 -12   2   3        2.12        1.20      1.98 o 
 -11   2   3        1.53        0.80      1.76 o 
 -10   2   3        0.09        0.00      1.27 o 
  -9   2   3        4.02        5.72      1.68 o 
  -8   2   3        7.81        8.86      1.73 o 
  -7   2   3       62.88       62.00      3.08 o 
  -6   2   3        9.32       10.23      1.53 o 
  -5   2   3       14.48       16.61      1.63 o 
  -4   2   3       37.59       36.40      2.40 o 
  -3   2   3       85.37       94.12      4.58 o 
  -2   2   3       44.93       44.73      6.38 o 
  -1   2   3      461.29      391.89     10.92 o 
   0   2   3      360.21      341.01      8.42 o 
   1   2   3      411.40      363.69      6.11 o 
   2   2   3        0.12        0.00      0.76 o 
   3   2   3        0.00        0.40      0.90 o 
   4   2   3       46.60       44.60      2.73 o 
   5   2   3       65.70       53.96      3.15 o 
   6   2   3      119.32      109.40      4.54 o 
   7   2   3       22.35       22.04      2.76 o 
   8   2   3       13.88       12.86      2.35 o 
   9   2   3       22.62       32.21      3.55 o 
  10   2   3       86.18       90.75      6.56 o 
 -13   3   3        1.14        1.48      3.48 o 
 -12   3   3        5.83        9.35      3.03 o 
 -11   3   3        1.99        2.39      2.21 o 
 -10   3   3       42.73       40.75      4.58 o 
  -9   3   3      155.45      137.94      5.24 o 
  -8   3   3        1.43        0.58      1.29 o 
  -7   3   3       90.73       88.78      6.72 o 
  -6   3   3      218.81      186.22      5.07 o 
  -5   3   3       13.27       12.89      1.73 o 
  -4   3   3      261.96      242.73      9.28 o 
  -3   3   3      132.68      120.07      6.36 o 
  -2   3   3       27.92       29.24      3.27 o 
  -1   3   3      145.07      132.43      6.26 o 
   0   3   3       97.50      101.16      4.54 o 
   1   3   3       26.64       26.48      2.25 o 
   2   3   3       15.97       21.09      2.15 o 
   3   3   3        0.68        3.77      1.34 o 
   4   3   3        6.73        9.24      1.74 o 
   5   3   3        2.52        2.77      1.40 o 
   6   3   3        0.40        2.12      1.42 o 
   7   3   3        1.95        3.20      1.65 o 
   8   3   3        1.89        1.58      1.66 o 
   9   3   3        7.72       10.13      3.12 o 
  10   3   3        0.66        0.03      2.18 o 
 -12   4   3        8.22        7.05      3.38 o 
 -11   4   3        1.18        0.76      2.20 o 
 -10   4   3        0.30        0.92      2.20 o 
  -9   4   3        1.42        0.00      1.93 o 
  -8   4   3       56.41       51.58      9.02 o 
  -7   4   3        0.77        0.48      1.90 o 
  -6   4   3       28.14       24.58      5.63 o 
  -5   4   3       18.46       19.79      3.31 o 
  -4   4   3       10.35       10.47      1.82 o 
  -3   4   3       10.10       15.13      2.61 o 
  -2   4   3        0.51        0.00      1.07 o 
  -1   4   3        0.07        0.00      1.06 o 
   0   4   3        0.43        0.00      1.13 o 
   1   4   3       19.49       16.71      2.21 o 
   2   4   3        0.47        0.27      1.18 o 
   3   4   3      128.47      134.10      5.58 o 
   4   4   3       69.59       67.35      3.79 o 
   5   4   3       23.92       26.99      3.01 o 
   6   4   3        2.52        1.03      1.56 o 
   7   4   3       38.06       43.62      4.95 o 
   8   4   3       29.78       32.56      4.66 o 
   9   4   3        8.74        9.23      3.33 o 
 -10   5   3        0.07        0.00      2.18 o 
  -9   5   3        2.41        1.07      2.18 o 
  -8   5   3       19.85       19.90      3.92 o 
  -7   5   3       51.45       42.64     12.08 o 
  -6   5   3        3.69        1.67      2.05 o 
  -5   5   3       19.68       20.20      3.64 o 
  -4   5   3        5.56        1.90      2.07 o 
  -3   5   3      133.87      143.18     14.67 o 
  -2   5   3       93.58       84.11      5.58 o 
  -1   5   3       11.55        7.62      4.35 o 
   0   5   3        3.99        1.98      2.44 o 
   1   5   3        0.96        0.00      1.25 o 
   2   5   3        0.45        1.10      1.54 o 
   3   5   3        0.93        0.00      1.51 o 
   4   5   3        0.49        1.54      1.60 o 
   5   5   3       10.88       11.28      2.51 o 
   6   5   3        0.89        1.12      2.07 o 
   7   5   3        3.03        2.43      2.29 o 
  -8   6   3        4.59        5.79      2.96 o 
  -7   6   3        0.34        0.12      2.27 o 
  -6   6   3        3.92        3.44      2.69 o 
  -5   6   3        0.93        0.00      2.00 o 
  -4   6   3        2.89        0.79      1.99 o 
  -3   6   3        0.15        0.00      1.96 o 
  -2   6   3       16.39       20.01      5.87 o 
  -1   6   3        0.02        0.00      2.00 o 
   0   6   3        0.59        0.00      2.03 o 
   1   6   3       10.90       12.50      3.17 o 
   2   6   3       12.79        9.89      3.09 o 
   3   6   3        2.01        3.99      2.47 o 
   4   6   3        1.16        0.00      2.50 o 
   5   6   3        0.62        1.98      2.83 o 
  -5   7   3        0.33        1.82      2.56 o 
  -4   7   3        5.61        8.94      3.23 o 
  -3   7   3        1.89        3.28      2.66 o 
  -2   7   3        0.48        1.44      2.39 o 
  -1   7   3        0.86        0.73      2.40 o 
   0   7   3        0.18        1.39      2.56 o 
   1   7   3        4.31        5.61      2.99 o 
   2   7   3       14.72       17.55      4.86 o 
  -9   0   4       17.63       26.15      4.08 o 
  -8   0   4      184.53      173.67      7.75 o 
  -7   0   4       31.89       30.14      2.57 o 
  -6   0   4       31.01       32.74      2.41 o 
  -5   0   4        2.13        3.06      1.98 o 
  -4   0   4       31.92       42.84      3.28 o 
  -3   0   4      106.50      100.42      2.93 o 
  -2   0   4      306.04      257.41      5.05 o 
  -1   0   4       26.42       29.56      2.00 o 
   0   0   4      385.35      393.69      7.01 o 
   1   0   4      424.57      417.43      9.45 o 
   2   0   4      122.12      101.91     10.50 o 
   3   0   4       20.22       17.41      2.45 o 
   4   0   4       19.53       24.12      3.03 o 
   5   0   4      101.87       96.95      5.26 o 
   6   0   4       80.13       82.05      5.18 o 
   7   0   4        0.05        3.90      2.15 o 
   8   0   4       41.02       34.82      4.37 o 
   9   0   4        0.08        0.00      1.91 o 
  10   0   4       19.08       21.99      4.33 o 
 -12   1   4       28.10       26.47      5.47 o 
 -11   1   4       52.55       58.82      6.49 o 
 -10   1   4       37.49       43.21      5.39 o 
  -9   1   4        0.68        0.00      1.96 o 
  -8   1   4       21.38       26.99      6.70 o 
  -7   1   4        8.11        6.73      1.88 o 
  -6   1   4       29.21       32.27      2.73 o 
  -5   1   4       69.93       66.72      2.70 o 
  -4   1   4       42.82       38.31      2.93 o 
  -3   1   4        3.42        2.07      1.27 o 
  -2   1   4      181.19      175.70      4.22 o 
  -1   1   4      100.80       89.53      3.21 o 
   0   1   4      750.19      693.53      9.34 o 
   1   1   4        6.28        6.92      1.13 o 
   2   1   4       58.58       55.77      2.43 o 
   3   1   4        1.38        1.37      0.94 o 
   4   1   4        0.42        0.69      0.93 o 
   5   1   4        4.09        2.78      1.23 o 
   6   1   4       10.95       12.10      2.01 o 
   7   1   4        0.61        2.47      1.46 o 
   8   1   4        1.54        2.31      1.50 o 
   9   1   4        2.95        2.39      1.69 o 
  10   1   4        2.77        3.89      1.89 o 
 -13   2   4        1.27        4.02      3.89 o 
 -12   2   4       12.01       16.57      5.08 o 
 -11   2   4        0.56        0.46      2.72 o 
 -10   2   4       14.78       14.35      2.98 o 
  -9   2   4        0.00        0.45      1.66 o 
  -8   2   4       14.43       11.67      2.64 o 
  -7   2   4        2.31        2.53      1.71 o 
  -6   2   4       66.75       69.92      4.84 o 
  -5   2   4       10.69        9.61      2.11 o 
  -4   2   4       35.53       36.18      3.69 o 
  -3   2   4        2.13        5.48      1.43 o 
  -2   2   4       13.79       14.15      1.83 o 
  -1   2   4      317.75      281.07      6.01 o 
   0   2   4       50.85       45.73      3.37 o 
   1   2   4       28.09       26.11      2.92 o 
   2   2   4       50.73       47.49      2.70 o 
   3   2   4       19.31       20.12      2.44 o 
   4   2   4        4.29        4.91      1.54 o 
   5   2   4       10.65        9.24      1.95 o 
   6   2   4        2.07        3.37      1.61 o 
   7   2   4       15.46       16.34      2.71 o 
   8   2   4        1.67        1.99      1.82 o 
   9   2   4        0.01        0.00      1.73 o 
 -12   3   4        0.07        0.96      3.15 o 
 -11   3   4        8.03        6.38      2.79 o 
 -10   3   4        0.30        0.00      1.84 o 
  -9   3   4       19.73       17.22      3.40 o 
  -8   3   4        1.23        4.44      2.17 o 
  -7   3   4      118.49      117.67      6.04 o 
  -6   3   4        2.01        1.51      1.83 o 
  -5   3   4       38.05       38.38      5.87 o 
  -4   3   4       30.62       28.83      3.42 o 
  -3   3   4        5.71        5.49      1.52 o 
  -2   3   4      109.24      111.39      7.73 o 
  -1   3   4        0.04        0.48      1.51 o 
   0   3   4       19.43       19.51      2.95 o 
   1   3   4        8.03       14.35      2.74 o 
   2   3   4       20.98       24.66      3.26 o 
   3   3   4        4.45        4.98      2.09 o 
   4   3   4       46.81       45.19      3.32 o 
   5   3   4       38.71       37.67      3.33 o 
   6   3   4       12.40        9.23      2.18 o 
   7   3   4       52.86       57.28      4.22 o 
   8   3   4        1.91        1.20      1.81 o 
   9   3   4       25.32       20.85      4.22 o 
 -11   4   4        1.23        1.62      2.52 o 
 -10   4   4       10.56        8.97      3.13 o 
  -9   4   4        4.73        4.47      2.50 o 
  -8   4   4       16.00       11.91      3.15 o 
  -7   4   4       11.11       15.80      3.41 o 
  -6   4   4        1.02        1.49      2.02 o 
  -5   4   4        0.08        0.00      1.67 o 
  -4   4   4       47.83       44.08      4.49 o 
  -3   4   4      149.13      143.34      6.78 o 
  -2   4   4        0.00        0.00      2.70 o 
  -1   4   4        6.18        3.35      2.14 o 
   0   4   4        3.60        2.39      2.94 o 
   1   4   4        5.39        3.17      2.07 o 
   2   4   4       30.00       30.28      3.95 o 
   3   4   4       22.94       21.54      4.92 o 
   4   4   4        7.27        7.46      2.62 o 
   5   4   4        8.03        9.75      2.99 o 
   6   4   4        1.67        1.41      2.12 o 
   7   4   4        1.90        3.72      2.58 o 
 -10   5   4        0.30        0.00      2.46 o 
  -9   5   4        2.19        3.03      2.75 o 
  -8   5   4       35.97       36.69      4.90 o 
  -7   5   4        3.12        3.61      2.50 o 
  -6   5   4        1.35        1.67      2.28 o 
  -5   5   4        3.74        2.47      2.37 o 
  -4   5   4        0.05        1.95      2.21 o 
  -3   5   4        8.81        9.75      2.98 o 
  -2   5   4        1.02        0.00      2.05 o 
  -1   5   4       11.87        7.09      2.84 o 
   0   5   4        2.79        2.12      2.24 o 
   1   5   4        2.70        3.69      2.31 o 
   2   5   4        0.14        0.00      1.98 o 
   3   5   4       47.56       48.48      5.20 o 
   4   5   4        0.03        1.37      2.09 o 
   5   5   4        0.47        1.55      2.31 o 
   6   5   4        0.80        0.00      2.52 o 
  -7   6   4        3.29        3.63      2.81 o 
  -6   6   4        8.53        6.94      3.09 o 
  -5   6   4       25.22       28.84      5.12 o 
  -4   6   4        3.37        0.33      2.42 o 
  -3   6   4        0.95        1.87      2.54 o 
  -2   6   4       27.14       22.79      4.15 o 
  -1   6   4       28.11       25.79      6.72 o 
   0   6   4        0.81        0.35      2.26 o 
   1   6   4        2.06        2.28      2.49 o 
   2   6   4       17.89       18.99      4.03 o 
   3   6   4       17.39       21.28      4.29 o 
   4   6   4       15.72       14.97      3.89 o 
  -8   1   5        6.89        8.49      3.71 o 
  -7   1   5        7.56        6.71      3.37 o 
  -6   1   5       10.82       16.18      3.95 o 
  -5   1   5       35.66       39.87      3.34 o 
  -4   1   5       12.00       16.57      2.55 o 
  -3   1   5        3.32        2.69      1.79 o 
  -2   1   5        1.97        4.80      2.25 o 
  -1   1   5        3.73        2.86      1.75 o 
   0   1   5       13.39       14.50      2.67 o 
   1   1   5        4.24        2.32      1.26 o 
   2   1   5        0.09        1.06      1.12 o 
   3   1   5        9.82        9.97      2.01 o 
   4   1   5        8.23       10.02      2.15 o 
   5   1   5        2.60        6.05      1.91 o 
   6   1   5       14.14       14.41      2.70 o 
   7   1   5        0.67        0.55      1.74 o 
   8   1   5        0.41        0.53      1.74 o 
  -9   2   5       25.37       24.74      5.36 o 
  -8   2   5        7.91       11.97      4.41 o 
  -7   2   5       56.28       53.80      6.57 o 
  -6   2   5      100.92      105.06      8.30 o 
  -5   2   5       18.43       17.36      2.78 o 
  -4   2   5       92.23       96.01      5.21 o 
  -3   2   5        1.78        1.77      1.39 o 
  -2   2   5        0.70        0.75      1.18 o 
  -1   2   5      377.21      392.84     12.76 o 
   0   2   5       31.10       32.65      2.85 o 
   1   2   5       54.35       56.52      3.44 o 
   2   2   5        4.55        4.13      1.58 o 
   3   2   5       13.25       11.59      2.25 o 
   4   2   5       16.53       18.53      2.77 o 
   5   2   5        0.31        1.38      1.57 o 
   6   2   5       18.82       18.78      3.00 o 
   7   2   5        5.52        2.94      1.97 o 
   8   2   5        3.07        5.26      2.41 o 
 -10   3   5        1.87        1.32      3.82 o 
  -9   3   5       29.85       34.08      4.34 o 
  -8   3   5        0.03        0.48      2.08 o 
  -7   3   5        1.96        1.60      2.03 o 
  -6   3   5        7.69        7.76      2.54 o 
  -5   3   5        0.68        0.00      1.67 o 
  -4   3   5       10.89       11.93      2.79 o 
  -3   3   5        1.55        2.02      1.95 o 
  -2   3   5        4.61        4.02      1.63 o 
  -1   3   5        4.94        4.26      1.66 o 
   0   3   5       15.39       19.35      3.22 o 
   1   3   5        0.23        0.00      1.59 o 
   2   3   5        4.50        4.65      2.18 o 
   3   3   5       31.63       37.68      9.97 o 
   4   3   5        0.30        2.36      2.14 o 
   5   3   5        1.75        0.72      2.11 o 
   6   3   5       12.93       14.83      3.62 o 
   7   3   5        5.00        6.01      2.94 o 
 -10   4   5       11.58       11.65      3.56 o 
  -9   4   5        0.01        0.00      2.16 o 
  -8   4   5       35.47       31.90      4.60 o 
  -7   4   5       52.41       54.52      5.36 o 
  -6   4   5        0.97        4.23      2.52 o 
  -5   4   5        0.41        0.00      1.93 o 
  -4   4   5       41.19       46.17      4.82 o 
  -3   4   5       84.06       87.19      5.77 o 
  -2   4   5       13.01       10.79      4.10 o 
  -1   4   5        0.46        0.00      1.81 o 
   0   4   5        9.39        7.79      2.73 o 
   1   4   5        0.00        0.00      1.75 o 
   2   4   5        9.74        6.30      2.61 o 
   3   4   5        0.02        0.00      1.92 o 
   4   4   5       22.05       22.45      4.01 o 
   5   4   5        0.88        2.72      2.46 o 
   6   4   5        6.50        8.19      3.20 o 
  -8   5   5        0.78        1.18      2.54 o 
  -7   5   5        1.47        2.88      2.61 o 
  -6   5   5        3.54        5.65      2.96 o 
  -5   5   5        0.15        0.96      2.32 o 
  -4   5   5       14.00       16.58      3.93 o 
  -3   5   5        5.41        8.24      3.44 o 
  -2   5   5       38.27       45.14     11.18 o 
  -1   5   5        0.41        0.08      2.33 o 
   0   5   5        4.07        4.97      2.67 o 
   1   5   5        0.07        0.00      2.03 o 
   2   5   5        3.63        6.61      2.90 o 
   3   5   5        1.99        1.79      2.39 o 
   4   5   5        0.11        0.00      2.31 o 
  -5   6   5        3.75        4.24      3.21 o 
  -4   6   5        1.17        0.00      2.60 o 
  -3   6   5        2.21        0.23      2.62 o 
  -2   6   5        0.63        0.89      2.65 o 
  -1   6   5        0.79        0.00      2.54 o 
   0   6   5        1.61        1.81      2.63 o 
  -6   0   6       14.63       13.38      3.95 o 
  -5   0   6       64.70       84.02      7.12 o 
  -4   0   6        0.64        1.50      2.48 o 
  -3   0   6        3.60        6.91      3.35 o 
  -2   0   6        1.17        1.33      2.33 o 
  -1   0   6       36.59       34.82      5.64 o 
   0   0   6       39.40       34.71      5.78 o 
   1   0   6        2.04        2.82      2.80 o 
   2   0   6        0.02        0.00      2.28 o 
   3   0   6        4.89       11.71      4.43 o 
   4   0   6        4.24        8.91      4.21 o 
   5   0   6        3.44        1.39      2.91 o 
   6   0   6       10.89       10.25      4.93 o 
  -7   1   6        3.44        5.34      3.43 o 
  -6   1   6        9.39       15.66      4.39 o 
  -5   1   6        0.00        0.00      1.63 o 
  -4   1   6        0.35        0.00      1.48 o 
  -3   1   6       27.26       29.48      3.68 o 
  -2   1   6        0.02        0.07      1.66 o 
  -1   1   6        7.16        7.94      2.52 o 
   0   1   6      138.13      149.92     12.30 o 
   1   1   6       71.69       67.06      5.14 o 
   2   1   6        0.21        0.49      2.42 o 
   3   1   6        3.71        3.34      2.30 o 
   4   1   6        2.89        2.57      2.28 o 
   5   1   6       18.03       16.96      3.81 o 
   6   1   6        9.09        9.33      3.14 o 
  -9   2   6        6.75       11.65      4.85 o 
  -8   2   6        2.90        3.52      3.85 o 
  -7   2   6        0.18        0.00      2.93 o 
  -6   2   6        0.29        0.00      2.72 o 
  -5   2   6        2.06        2.30      2.96 o 
  -4   2   6        8.85        9.15      4.19 o 
  -3   2   6        2.98        2.73      2.83 o 
  -2   2   6        2.25        0.14      1.83 o 
  -1   2   6       32.46       30.65      4.46 o 
   0   2   6       16.53       21.94      3.72 o 
   1   2   6        0.04        2.28      2.00 o 
   2   2   6        4.73        2.29      2.10 o 
   3   2   6        2.81        1.55      2.10 o 
   4   2   6        3.78        2.70      2.31 o 
   5   2   6        0.74        0.00      2.14 o 
   6   2   6        2.92        2.77      2.61 o 
 -10   3   6        0.51        0.52      3.96 o 
  -9   3   6        6.06        8.97      5.11 o 
  -8   3   6        6.07        1.69      4.06 o 
  -7   3   6       28.47       39.44      7.02 o 
  -6   3   6       10.77        4.50      4.06 o 
  -5   3   6        5.75       11.45      4.67 o 
  -4   3   6       38.60       47.87      7.34 o 
  -3   3   6       22.22       19.57      5.56 o 
  -2   3   6       43.15       52.33      4.96 o 
  -1   3   6       20.55       23.40      6.39 o 
   0   3   6        5.32        3.03      2.34 o 
   1   3   6        1.07        0.11      2.15 o 
   2   3   6        0.10        0.70      2.07 o 
   3   3   6        3.17        5.69      2.79 o 
   4   3   6        0.21        0.00      2.22 o 
   5   3   6       13.26       16.23      4.09 o 
  -9   4   6        2.85        4.76      4.87 o 
  -8   4   6        0.76        1.93      4.17 o 
  -7   4   6        3.90       12.52      5.71 o 
  -6   4   6        0.77        2.02      4.19 o 
  -5   4   6        2.54        5.08      4.56 o 
  -4   4   6        0.78        1.32      3.82 o 
  -3   4   6       15.74       14.25      5.63 o 
  -2   4   6        1.76        0.15      3.46 o 
  -1   4   6        2.30        2.82      3.72 o 
   0   4   6        0.00        0.00      2.11 o 
   1   4   6        3.12        4.82      2.21 o 
   2   4   6        1.83        0.45      1.95 o 
   3   4   6        6.02        7.25      3.18 o 
  -6   5   6        3.13        2.98      4.89 o 
  -5   5   6        2.61        0.00      4.08 o 
  -4   5   6        3.41        7.19      3.30 o 
  -3   5   6        7.11       10.47      3.52 o 
  -2   5   6        8.29        8.30      3.37 o 
  -1   5   6        0.16        2.07      2.67 o 
   0   5   6        1.89        1.55      2.68 o 
  -7   1   7        7.01        9.47      4.61 o 
  -6   1   7        0.72        1.37      3.24 o 
  -5   1   7        7.09        5.10      3.78 o 
  -4   1   7        8.95       13.02      3.25 o 
  -3   1   7        0.29        1.81      2.10 o 
  -2   1   7        6.26        4.75      2.56 o 
  -1   1   7        6.09        9.51      3.06 o 
   0   1   7        0.91        0.36      2.13 o 
   1   1   7        1.56        0.00      1.92 o 
   2   1   7        0.61        2.15      2.34 o 
   3   1   7        1.37        0.17      2.14 o 
  -8   2   7        6.88        5.24      4.24 o 
  -7   2   7        2.88        3.08      4.04 o 
  -6   2   7        8.14        8.84      4.72 o 
  -5   2   7        5.05        4.56      4.00 o 
  -4   2   7       12.08       17.75      5.60 o 
  -3   2   7        0.31        1.25      2.14 o 
  -2   2   7        8.69       10.39      3.25 o 
  -1   2   7       15.17       19.76      3.84 o 
   0   2   7       13.30       11.80      3.50 o 
   1   2   7        1.98        0.91      2.27 o 
   2   2   7       13.48       13.12      4.69 o 
   3   2   7        2.42        4.17      2.80 o 
  -8   3   7       12.04       14.97      6.04 o 
  -7   3   7        5.77        4.15      4.48 o 
  -6   3   7        2.29        0.00      3.78 o 
  -5   3   7        6.29        3.21      4.37 o 
  -4   3   7       22.80       31.28      7.02 o 
  -3   3   7        4.32        3.74      4.34 o 
  -2   3   7        8.03        3.82      4.06 o 
  -1   3   7       25.33       33.09      4.96 o 
   0   3   7        0.11        1.95      2.59 o 
   1   3   7        0.00        0.00      2.34 o 
  -5   4   7        2.67        0.24      4.52 o 
  -4   4   7        0.13        0.00      3.89 o 
  -3   4   7       16.65       19.20      6.45 o 
  -2   4   7       10.34       13.79      6.28 o 
  -5   0   8        7.04        3.82      3.91 o 
  -4   0   8        0.69        0.09      3.26 o 
  -3   0   8        1.22        0.98      3.35 o 
  -2   0   8        0.13        0.93      3.56 o 
  -1   0   8       10.61       14.79      5.56 o 
  -6   1   8        4.19        5.93      4.37 o 
  -5   1   8        3.05        3.28      4.08 o 
  -4   1   8        1.92        0.00      3.37 o 
  -3   1   8        0.16        0.11      2.58 o 
  -2   1   8        0.22        0.46      2.38 o 
  -1   1   8        0.42        1.04      2.42 o 
                                                 
